# Supplementary material for: Phylogenomic analysis of gastroenteritis-associated Clostridium perfringens in England and Wales over a 7-year period indicates distribution of clonal toxigenic strains in multiple outbreaks and extensive involvement of enterotoxin-encoding (CPE) plasmids
Source: Microb Genom. 2019 Sep 25;5(10):e000297. doi: 10.1099/mgen.0.000297 (PMC6861862; doi:10.1099/mgen.0.000297)
Supplement: Supplementary File 1 [file mgen-5-297-s001.xlsx]

## Sheet: Legends
Table S1	Clinical and genomic data of CH-associated (CH) C. perfringens isolates in this study.
Table S2	Full statistics on assembly quality of C. perfringens genomes using Quast.
Table S3	A total of 35 RefSeq genomes used to generate Clostridium genus-specific database for genome annotation (Prokka).
Table S4	Accessions of toxin genes, conjugative loci and insertion sequence elements used in sequence search.
Table S5	C. perfringens-derived plasmid sequences from NCBI RefSeq database included in PlasmidSeeker database.
Table S6	Plasmids and related instertion sequences predicted in all 109 C. perfringens isolates in this study.
Table S7	Predicted prophage genomes in C. perfringens isolates.
Table S8	Pair-wise SNP distance matrix among 18 C. perfringens isolates (CH lineage IVc) from 9 outbreaks during 2013-2017.
Table S9	Pair-wise SNP distance among FP isolates within lineage VII.
Table S10	Genome comparison of isolates within FP lineage I.
Table S11	Comparison of subset-specific accessory genes based on EggNog annotations: CH vs FP.
Table S12	Accessory genes specific to each FP outbreak.
Table S13	Comparison of accessory genes. FP lineage I isolates vs FP lineage II-VII isolates.

## Sheet: Table S1
Table S1. Clinical and genomic data of CH-associated (CH) C. perfringens isolates in this study. ANI (Average Nucleotide Identity) was compared with reference genome (RefSeq) C. perfringens NCTC8239. Cohort: CH represents care home-associated; FP denotes food poisoning isolates. Sequence reads were deposited in ENA under project PRJEB25764.
	Clinical metadata						Sequencing reads information				Genome assembly and annotation statistics								PCR
	Isolate	Source	Year	Region	Cohort	Outbreak	Illumina sequencing platform	Read length (bp)	Reads (bp)	Coverage (X)	GC (%)	Contig number	Genome Size (bp)	tRNA	rRNA	CDS	Gene	ANI	PCR cpe
1	PH015	Individual	2013	North east	CH	1	HiSeq	151	3854793	377	28.01	100	3081476	84	13	2731	2829	98.7	positive
2	PH096	Individual 1	2013	North east	CH	1	MiSeq	101	1267411	74	28.08	239	3422714	58	7	3105	3171	97.32	positive
3	PH016	Individual 1	2014	North east	CH	2	HiSeq	151	2853518	244	28.07	66	3518998	84	12	3206	3303	97.29	positive
4	PH017	Individual 2	2014	North east	CH	2	HiSeq	151	2625370	240	28.18	23	3291535	72	13	2935	3021	97.15	negative
5	PH018	Individual 2	2014	North east	CH	2	HiSeq	151	2325775	202	28.1	26	3475247	79	11	3164	3255	97.3	positive
6	PH019	Individual 3	2014	North east	CH	2	HiSeq	151	2615637	226	28.14	25	3487876	87	11	3170	3269	97.3	positive
7	PH020	Individual 1	2014	North east	CH	3	HiSeq	151	2483432	220	28.05	33	3397222	75	11	3075	3162	97.29	positive
8	PH021	Individual 2	2014	North east	CH	3	HiSeq	151	3350806	293	28	31	3445998	74	11	3144	3230	97.28	positive
9	PH097	Individual 3	2014	North east	CH	3	MiSeq	101	1138038	68	28.12	398	3371290	29	3	3049	3082	97.36	positive
10	PH098	Individual 1	2014	North east	CH	4	MiSeq	101	1500399	87	28.08	245	3454553	58	6	3137	3202	97.34	positive
11	PH100	Individual 1	2014	North east	CH	5	MiSeq	101	1457550	87	28.15	184	3354426	56	8	3010	3075	97.32	positive
12	PH101	Individual 2	2014	North east	CH	5	MiSeq	101	2004838	116	28.04	87	3481641	60	7	3179	3247	97.3	positive
13	PH102	Individual 1	2014	North east	CH	6	MiSeq	101	1476804	87	28.04	311	3420587	60	7	3110	3178	97.32	positive
14	PH103	Individual 2	2014	North east	CH	6	MiSeq	101	860585	50	28.07	274	3448541	42	5	3128	3176	97.33	positive
15	PH030	Individual 1	2014	North east	CH	7	HiSeq	151	2567442	226	28.07	27	3427777	67	8	3092	3168	97.3	positive
16	PH031	Individual 1	2014	North east	CH	7	HiSeq	151	2606506	229	28.08	21	3430445	74	10	3093	3178	97.31	positive
17	PH032	Individual 2	2014	North east	CH	7	HiSeq	151	2889707	277	27.94	109	3139693	78	13	2827	2919	98.7	positive
18	PH033	Individual 2	2014	North east	CH	7	HiSeq	151	2287790	218	27.99	105	3163229	70	9	2850	2930	98.7	positive
19	PH051	Individual 1	2015	North east	CH	8	HiSeq	151	2218172	192	28.09	27	3480399	92	11	3155	3259	97.21	positive
20	PH052	Individual 2	2015	North east	CH	8	HiSeq	151	2665002	231	28.07	34	3481680	74	8	3188	3271	97.3	positive
21	PH053	Individual 3	2015	North east	CH	8	HiSeq	151	2587606	224	28.09	25	3484752	95	8	3188	3292	97.31	positive
22	PH072	Individual 2	2016	North east	CH	9	HiSeq	151	2510560	217	28.01	59	3492601	86	12	3153	3252	97.27	positive
23	PH073	Individual 3	2016	North east	CH	9	HiSeq	151	2426321	207	28.07	35	3537414	92	10	3246	3349	97.3	positive
24	PH074	Individual 4	2016	North east	CH	9	HiSeq	151	2486225	213	28.07	26	3522802	93	11	3229	3334	97.31	positive
25	PH075	Individual 5	2016	North east	CH	9	HiSeq	151	2353413	200	28.08	29	3538037	95	13	3250	3359	97.3	positive
26	PH076	Individual 6	2016	North east	CH	9	HiSeq	151	1995409	174	28.05	23	3450640	83	11	3121	3216	97.31	positive
27	PH077	Individual 7	2016	North east	CH	9	HiSeq	151	2455240	212	28.11	23	3491708	89	10	3178	3278	97.3	positive
28	PH138	Individual 1	2016	Wales	CH	10	MiSeq	101	1559472	92	28.06	222	3401096	58	9	3056	3124	97.33	positive
29	PH139	Individual 2	2016	Wales	CH	10	MiSeq	101	1111879	66	28.04	97	3402225	60	11	3069	3141	97.3	positive
30	PH140	Individual 3	2016	Wales	CH	10	MiSeq	101	1264793	75	28.06	257	3386184	34	5	3043	3083	97.33	positive
31	PH082	Individual 1	2017	North east	CH	11	HiSeq	151	2961546	263	28.11	30	3394345	90	10	3065	3166	97.18	positive
32	PH083	Individual 2	2017	North east	CH	11	HiSeq	151	1865948	165	28.07	21	3410579	89	12	3088	3190	97.18	positive
33	PH084	Individual 3	2017	North east	CH	11	HiSeq	151	1964261	174	28.1	22	3392793	95	11	3067	3174	97.18	positive
34	PH085	Individual 4	2017	North east	CH	11	HiSeq	151	2764341	245	28.11	23	3394191	88	11	3064	3164	97.18	positive
35	PH079	Individual	2017	North east	CH	Sporadic	HiSeq	151	2568032	221	28.1	26	3496302	91	10	3184	3286	97.3	positive
36	PH007	Curry goat	2011	South East	FP	1	HiSeq	151	2776491	284	27.93	81	2946980	74	13	2660	2748	99.42	positive
37	PH004	Individual 1	2011	South East	FP	1	HiSeq	151	2522471	260	27.89	95	2923443	89	12	2633	2735	99.43	positive
38	PH006	Individual 3	2011	South East	FP	1	HiSeq	151	2763075	284	27.87	95	2928275	91	13	2635	2740	99.42	positive
39	PH005	Individual 2	2011	South East	FP	1	HiSeq	151	2827331	291	27.89	96	2934006	87	14	2640	2742	99.42	positive
40	PH014	Individual 2	2013	London	FP	2	HiSeq	151	2781207	245	28.11	42	3423911	89	11	3074	3175	97.19	positive
41	PH092	Individual 2	2013	London	FP	2	MiSeq	101	702080	41	28.12	378	3378829	38	6	3006	3051	97.22	positive
42	PH095	Individual 5	2013	London	FP	2	MiSeq	101	1024205	61	28.17	446	3348605	34	3	2999	3037	97.26	positive
43	PH091	Individual 1	2013	London	FP	2	MiSeq	101	881394	53	28.17	491	3337668	35	4	2968	3008	97.25	positive
44	PH024	Individual 3	2014	North east	FP	3	HiSeq	151	3024896	274	28.03	28	3331444	90	12	3016	3119	97.23	positive
45	PH025	Individual 4	2014	North east	FP	3	HiSeq	151	2413851	219	28	34	3320821	72	7	3002	3082	97.23	positive
46	PH023	Individual 2	2014	North east	FP	3	HiSeq	151	2909655	264	28.01	35	3325484	88	7	3002	3098	97.23	positive
47	PH022	Individual 1	2014	North east	FP	3	HiSeq	151	2319050	205	28.01	36	3401212	74	12	3077	3164	97.24	positive
48	PH026	Cooked sliced beef	2014	North east	FP	3	HiSeq	151	2769966	250	28.07	37	3335204	91	12	3009	3113	97.24	positive
49	PH028	Individual 4	2014	London	FP	4	HiSeq	151	3031314	305	27.96	82	2994736	75	10	2731	2817	99.64	positive
50	PH029	Individual 5	2014	London	FP	4	HiSeq	151	3106630	317	27.92	97	2954967	87	12	2694	2794	99.65	positive
51	PH104	Individual 1	2014	London	FP	4	MiSeq	101	1072977	73	27.9	214	2929035	43	4	2668	2716	99.64	positive
52	PH107	Individual 6	2014	London	FP	4	MiSeq	101	877265	60	27.91	246	2914363	38	5	2650	2694	99.66	positive
53	PH105	Individual 3	2014	North East	FP	4	MiSeq	101	1022558	70	27.93	379	2944409	57	7	2672	2737	99.65	positive
54	PH115	Individual 2	2014	North east	FP	5	MiSeq	101	1537158	104	27.87	317	2977232	68	6	2694	2769	99.51	positive
55	PH118	Individual 2	2015	North East	FP	6	MiSeq	101	1632880	100	28.01	214	3282569	62	7	2917	2987	97.21	positive
56	PH119	Individual 3	2015	North East	FP	6	MiSeq	101	1287449	79	28	215	3289115	66	6	2913	2986	97.2	positive
57	PH117	Individual 1	2015	North East	FP	6	MiSeq	101	1569491	96	28.02	246	3285816	74	10	2917	3002	97.22	positive
58	PH039	Individual 4	2015	North East	FP	7	HiSeq	151	2709205	238	28.13	23	3432249	86	11	3094	3192	97.22	positive
59	PH040	Individual 5	2015	North East	FP	7	HiSeq	151	2211747	194	28.12	25	3426487	87	11	3089	3188	97.21	positive
60	PH037	Individual 3	2015	North East	FP	7	HiSeq	151	2113659	186	28.12	26	3426315	71	10	3088	3170	97.21	positive
61	PH044	Individual 8	2015	North East	FP	7	HiSeq	151	1993382	175	28.12	29	3426828	83	9	3088	3181	97.21	positive
62	PH036	Individual 2	2015	North East	FP	7	HiSeq	151	2238843	197	28.14	30	3430269	88	13	3090	3192	97.21	positive
63	PH041	Individual 6	2015	North East	FP	7	HiSeq	151	1997998	175	28.13	31	3433511	88	12	3099	3200	97.21	positive
64	PH035	Individual 1	2015	North East	FP	7	HiSeq	151	1947365	171	28.11	32	3422738	86	10	3081	3178	97.21	positive
65	PH045	Individual 8	2015	North East	FP	7	HiSeq	151	2313617	218	28.07	32	3191860	90	9	2864	2964	97.23	negative
66	PH042	Individual 11	2015	North East	FP	7	HiSeq	151	1766545	155	28.12	34	3427997	87	13	3087	3188	97.21	positive
67	PH048	Individual 12	2015	North East	FP	7	HiSeq	151	2875352	253	28.13	34	3428504	92	8	3087	3188	97.21	positive
68	PH046	Individual 9	2015	North East	FP	7	HiSeq	151	2091933	184	28.11	35	3425020	93	9	3080	3183	97.2	positive
69	PH043	Individual 7	2015	North East	FP	7	HiSeq	151	2248776	198	28.1	43	3421670	69	8	3081	3159	97.2	positive
70	PH047	Individual 10	2015	North East	FP	7	HiSeq	151	2214491	195	28.11	43	3422937	71	9	3084	3165	97.21	positive
71	PH154	Individual	2015	North East	FP	7	MiSeq	101	1800754	106	28.11	177	3413080	73	8	3065	3147	97.22	positive
72	PH155	Individual 8	2015	North East	FP	7	MiSeq	101	1230813	72	28.11	209	3411087	58	7	3069	3135	97.23	positive
73	PH156	Individual 8	2015	North East	FP	7	MiSeq	101	1206348	76	28.07	239	3172681	51	5	2846	2903	97.25	negative
74	PH050	Individual 1	2015	South West	FP	8	HiSeq	151	2468557	224	28.13	59	3315627	93	12	2944	3050	97.21	positive
75	PH120	Individual 2	2015	South West	FP	8	MiSeq	101	1102939	68	28.05	185	3274008	40	4	2894	2939	97.22	positive
76	PH121	Lamb	2015	South West	FP	8	MiSeq	101	1382732	86	28.08	289	3233465	38	8	2854	2901	97.22	positive
77	PH122	Lamb	2015	South West	FP	8	MiSeq	101	1008241	62	28.11	371	3282469	70	7	2901	2979	97.24	positive
78	PH055	Individual 3	2015	North east	FP	9	HiSeq	151	3085261	270	28	27	3441127	76	9	3130	3216	97.28	positive
79	PH054	Chicken curry	2015	North east	FP	9	HiSeq	151	2270852	197	28.03	57	3476853	87	12	3153	3253	97.27	positive
80	PH124	Individual 2	2015	North east	FP	9	MiSeq	101	1394099	82	27.99	132	3431905	46	5	3120	3172	97.29	positive
81	PH123	Individual 1	2015	North east	FP	9	MiSeq	101	1445464	85	28	156	3429751	67	5	3113	3186	97.29	positive
82	PH057	Individual 2	2015	North east	FP	10	HiSeq	151	2899190	257	28.12	18	3398027	92	10	3037	3140	97.2	positive
83	PH066	3 birds roast	2015	North east	FP	10	HiSeq	151	2252903	200	28.13	18	3398355	90	11	3037	3139	97.2	positive
84	PH063	Individual 8	2015	North east	FP	10	HiSeq	151	2652135	235	28.11	19	3395429	75	10	3037	3123	97.19	positive
85	PH060	Individual 5	2015	North east	FP	10	HiSeq	151	2421609	215	28.13	20	3399028	89	12	3038	3140	97.19	positive
86	PH061	Individual 6	2015	North east	FP	10	HiSeq	151	2774093	246	28.12	20	3396723	89	10	3037	3137	97.19	positive
87	PH065	Individual 10	2015	North east	FP	10	HiSeq	151	2302879	204	28.1	20	3392964	93	8	3037	3139	97.19	positive
88	PH062	Individual 7	2015	North east	FP	10	HiSeq	151	2623765	233	28.12	21	3397544	87	9	3037	3134	97.2	positive
89	PH067	Individual 11	2015	North east	FP	10	HiSeq	151	2428595	216	28.1	21	3392663	75	8	3036	3120	97.18	positive
90	PH058	Individual 3	2015	North east	FP	10	HiSeq	151	2571555	228	28.12	22	3396864	83	12	3036	3132	97.19	positive
91	PH056	Individual 1	2015	North east	FP	10	HiSeq	151	2422080	215	28.11	23	3395441	80	10	3037	3128	97.19	positive
92	PH068	Individual 12	2015	North east	FP	10	HiSeq	151	2060812	183	28.13	23	3399957	87	10	3037	3135	97.2	positive
93	PH059	Individual 4	2015	North east	FP	10	HiSeq	151	2864609	254	28.11	24	3395953	89	9	3037	3136	97.19	positive
94	PH127	Individual 3	2016	Newcastle	FP	11	MiSeq	101	1014192	70	27.93	262	2924057	50	7	2649	2707	99.47	positive
95	PH125	Individual 1	2015	Newcastle	FP	11	MiSeq	101	1011178	59	28.09	363	3406444	27	3	3089	3120	97.31	positive
96	PH126	Individual 2	2016	Newcastle	FP	11	MiSeq	101	1153871	68	28.09	418	3408431	32	4	3077	3114	97.31	positive
97	PH134	Cooked turkey	2016	West Midlands	FP	12	MiSeq	101	1617315	94	28.08	192	3446865	76	8	3077	3162	97.17	positive
98	PH130	Individual 3	2016	West Midlands	FP	12	MiSeq	101	1374433	80	28.09	250	3446961	68	7	3078	3154	97.16	positive
99	PH129	Individual 2	2016	West Midlands	FP	12	MiSeq	101	1599870	93	28.09	266	3441457	57	6	3070	3134	97.17	positive
100	PH133	Cooked meat	2016	West Midlands	FP	12	MiSeq	101	1833668	107	28.11	347	3432746	54	6	3055	3116	97.18	positive
101	PH128	Individual 1	2016	West Midlands	FP	12	MiSeq	101	1316831	77	28.09	352	3436609	45	8	3064	3118	97.2	positive
102	PH132	Individual 6	2016	West Midlands	FP	12	MiSeq	101	1569588	92	28.14	466	3418685	57	8	3029	3095	97.21	positive
103	PH136	Individual 2	2016	London	FP	13	MiSeq	101	1317728	91	27.91	312	2905546	45	5	2638	2689	99.4	positive
104	PH135	Individual 1	2016	London	FP	13	MiSeq	101	1152631	79	27.9	356	2912738	40	6	2644	2691	99.4	positive
105	PH081	Individual 3	2017	North West	FP	14	HiSeq	151	2085111	211	27.89	67	2984289	91	11	2729	2832	99.47	positive
106	PH078	Individual 1	2017	North West	FP	14	HiSeq	151	2152453	217	27.92	70	2987740	89	13	2727	2830	99.47	positive
107	PH080	Individual 2	2017	North West	FP	14	HiSeq	151	2501153	253	27.9	73	2983246	89	11	2718	2819	99.47	positive
108	PH143	Individual 1	2016	South West	FP	sporadic	MiSeq	101	1333457	76	28.05	256	3528864	56	6	3176	3239	97.24	positive
109	PH147	Individual 1	2013	North East	FP	sporadic	MiSeq	101	1204345	74	28.03	351	3267085	53	6	2918	2978	97.28	positive

## Sheet: Table S2
Table S2. Full statistics on assembly quality of C. perfringens genomes using Quast.
Assembly	PH004	PH005	PH006	PH007	PH014	PH015	PH016	PH017	PH018	PH019	PH020	PH021	PH022	PH023	PH024	PH025	PH026	PH028	PH029	PH030	PH031	PH032	PH033	PH035	PH036	PH037	PH039	PH040	PH041	PH042	PH043	PH044	PH045	PH046	PH047	PH048	PH050	PH051	PH052	PH053	PH054	PH055	PH056	PH057	PH058	PH059	PH060	PH061	PH062
# contigs (>= 0 bp)	95	96	95	81	42	100	66	23	26	25	33	31	36	35	28	34	37	82	97	27	21	109	105	32	30	26	23	25	31	34	43	29	32	35	43	34	59	27	34	25	57	27	23	18	22	24	20	20	21
# contigs (>= 1000 bp)	86	81	82	72	34	85	30	20	20	18	28	27	30	30	23	29	27	70	79	26	19	95	90	28	26	24	22	24	27	29	37	25	29	30	34	28	49	17	29	22	27	23	17	15	17	16	14	16	15
# contigs (>= 5000 bp)	73	69	65	61	24	68	21	18	17	17	27	24	26	29	23	27	24	56	69	25	19	79	72	24	23	22	20	23	23	24	30	23	27	25	30	26	40	15	23	21	16	21	16	13	15	16	13	16	15
# contigs (>= 10000 bp)	55	54	52	51	14	57	18	15	15	15	23	20	22	26	20	23	20	47	57	22	18	65	58	21	21	19	17	21	20	21	25	21	25	22	26	23	34	13	20	19	14	20	13	11	12	14	11	13	12
# contigs (>= 25000 bp)	35	31	30	32	10	34	14	12	12	11	19	17	19	21	17	20	17	30	28	17	13	39	41	17	15	15	13	15	17	16	20	15	21	16	21	17	23	11	17	14	12	18	10	8	10	11	9	11	9
# contigs (>= 50000 bp)	15	15	15	17	9	18	10	9	9	8	17	14	14	16	14	15	13	22	19	11	10	19	20	13	11	14	11	11	13	12	14	11	15	12	16	13	18	10	13	11	10	13	10	8	10	10	9	10	9
Total length (>= 0 bp)	2923443	2934006	2928275	2946980	3423911	3081476	3518998	3291535	3475247	3487876	3397222	3445998	3401212	3325484	3331444	3320821	3335204	2994736	2954967	3427777	3430445	3139693	3163229	3422738	3430269	3426315	3432249	3426487	3433511	3427997	3421670	3426828	3191860	3425020	3422937	3428504	3315627	3480399	3481680	3484752	3476853	3441127	3395441	3398027	3396864	3395953	3399028	3396723	3397544
Total length (>= 1000 bp)	2919317	2925873	2921575	2941693	3420450	3073511	3500830	3289841	3472064	3483812	3394681	3444482	3398308	3322638	3329346	3318117	3329694	2988559	2945853	3427454	3429445	3131964	3155246	3420707	3428230	3425173	3431300	3425543	3431322	3425319	3418283	3424718	3190159	3422483	3418332	3426110	3311053	3474359	3478817	3483294	3461601	3439179	3392633	3396693	3394621	3391009	3395925	3394755	3394452
Total length (>= 5000 bp)	2889971	2892583	2878766	2911683	3399849	3025415	3481884	3283768	3467610	3482402	3393160	3440826	3386659	3318654	3329346	3309818	3324248	2951839	2923967	3422823	3429445	3093844	3108992	3412112	3422806	3418853	3427988	3423574	3426100	3414647	3404977	3421743	3187207	3412794	3408849	3423101	3284213	3470594	3468109	3481678	3446228	3434482	3391629	3390676	3388482	3391009	3393000	3394755	3394452
Total length (>= 10000 bp)	2768764	2790187	2791018	2841272	3334925	2944862	3461572	3265850	3456223	3471416	3367471	3416490	3360506	3298353	3308878	3284113	3298492	2887814	2842472	3406653	3424202	2989658	3005134	3393162	3412049	3403259	3408947	3413168	3406645	3394162	3374535	3411392	3174665	3394081	3384872	3407381	3245252	3458774	3447773	3470784	3432213	3429163	3376023	3380066	3372885	3380507	3382208	3378764	3378943
Total length (>= 25000 bp)	2455381	2441463	2446375	2533031	3278163	2547419	3399988	3211791	3413768	3411655	3309137	3377097	3312969	3215415	3261136	3237449	3251829	2608052	2387792	3314781	3331829	2565767	2735686	3331296	3321114	3341391	3349726	3322485	3363598	3316012	3297572	3325742	3104519	3293703	3305041	3310366	3058592	3426997	3399875	3389644	3389481	3387989	3329785	3326680	3341862	3333423	3353769	3347757	3325615
Total length (>= 50000 bp)	1681009	1862039	1883411	1984885	3245084	1997777	3232922	3077129	3276940	3283911	3218565	3250309	3124535	3030928	3147490	3049985	3091957	2318947	2062251	3077384	3215618	1859324	1980204	3176251	3161743	3300210	3273960	3176240	3202816	3160865	3063905	3170953	2881672	3146479	3118323	3154234	2885202	3377498	3238249	3277413	3303660	3200205	3329785	3326680	3341862	3296794	3353769	3317506	3325615
# contigs	89	88	89	78	37	91	43	22	22	21	30	27	31	32	23	31	32	75	86	26	20	101	97	31	28	25	23	25	30	31	41	26	30	33	39	29	52	24	32	23	36	25	19	16	18	22	17	17	17
Largest contig	218773	318734	317751	311961	2152947	248200	1118506	2001922	2342078	2454979	562189	656167	1065518	644180	686361	736409	829675	365674	274719	1098458	1574847	234828	233620	756532	828232	756532	828748	828232	756075	828232	756532	660159	471587	1086072	756037	756532	537671	2133890	725150	2079673	1578189	1059192	1585815	1481602	1267813	1762266	2147505	2147682	2147687
Total length	2921192	2930804	2925989	2945633	3422028	3077891	3509390	3291162	3473589	3486138	3396042	3444482	3399248	3324141	3329346	3319702	3333241	2992068	2950521	3427454	3430008	3136657	3160088	3422308	3429490	3425925	3432249	3426487	3433115	3426899	3420976	3425579	3191115	3424139	3421432	3426617	3313082	3479174	3480724	3483954	3467779	3440402	3393769	3397231	3395190	3395066	3397695	3395446	3395961
Reference length	3008497	3008497	3008497	3008497	3008497	3008497	3008497	3008497	3008497	3008497	3008497	3008497	3008497	3008497	3008497	3008497	3008497	3008497	3008497	3008497	3008497	3008497	3008497	3008497	3008497	3008497	3008497	3008497	3008497	3008497	3008497	3008497	3008497	3008497	3008497	3008497	3008497	3008497	3008497	3008497	3008497	3008497	3008497	3008497	3008497	3008497	3008497	3008497	3008497
GC (%)	27.89	27.88	27.87	27.93	28.11	28	28.07	28.18	28.09	28.14	28.04	28	28.01	28.01	28.03	27.99	28.06	27.96	27.91	28.06	28.08	27.93	27.98	28.11	28.13	28.12	28.13	28.12	28.13	28.12	28.1	28.11	28.06	28.11	28.1	28.12	28.12	28.08	28.06	28.08	28.03	28	28.11	28.12	28.11	28.11	28.12	28.11	28.11
Reference GC (%)	28.19	28.19	28.19	28.19	28.19	28.19	28.19	28.19	28.19	28.19	28.19	28.19	28.19	28.19	28.19	28.19	28.19	28.19	28.19	28.19	28.19	28.19	28.19	28.19	28.19	28.19	28.19	28.19	28.19	28.19	28.19	28.19	28.19	28.19	28.19	28.19	28.19	28.19	28.19	28.19	28.19	28.19	28.19	28.19	28.19	28.19	28.19	28.19	28.19
N50	65239	70035	69982	80549	2152947	81412	960659	2001922	2342078	2454979	220091	303244	241628	219099	241766	286515	262207	86157	81767	814879	742214	60386	74687	495097	660152	654261	660244	645857	651246	579500	494839	513753	192544	646086	290414	648190	200508	2133890	373428	2079673	719018	273166	561557	1008334	700642	1762266	2147505	2147682	2147687
NG50	64292	68129	69982	79664	2152947	88597	960659	2001922	2342078	2454979	350110	441224	271578	240291	289320	286515	262207	86157	81767	814879	1574847	74595	75403	495097	682294	654261	701001	645857	651246	579500	494839	513753	192544	646086	369828	648190	209340	2133890	373428	2079673	1578189	643693	1585815	1008334	700642	1762266	2147505	2147682	2147687
N75	36854	35311	36854	39505	177234	32886	209373	169047	180412	209628	147324	176623	141939	127637	155647	103104	156005	51865	36492	140394	158306	31912	36432	141830	169124	165750	179366	166239	169110	169020	116673	195133	133313	142963	150109	141675	73562	200315	166215	158103	208872	171393	207726	229645	224090	215509	213594	189141	224217
NG75	35005	33964	35838	38260	335593	35341	249207	346701	2342078	2454979	177153	220318	180838	143090	234433	141537	176507	51865	35631	197960	742214	34597	38706	169147	252156	201458	252593	253735	201571	252029	150107	251776	144690	229389	174932	229427	94947	317182	224533	264271	719018	219549	341549	1008334	307551	239866	343276	229375	341500
L50	12	9	9	9	1	12	2	1	1	1	5	4	4	5	4	3	3	10	11	2	2	14	14	3	3	3	3	3	3	3	3	3	5	2	4	3	5	1	3	1	2	3	2	2	2	1	1	1	1
LG50	13	10	9	10	1	11	2	1	1	1	4	3	3	4	3	3	3	10	11	2	1	13	13	3	2	3	2	3	3	3	3	3	5	2	3	3	4	1	3	1	1	2	1	2	2	1	1	1	1
L75	27	24	23	23	3	27	5	3	3	2	9	7	8	10	8	9	7	21	23	6	4	32	30	7	5	6	5	6	6	6	8	6	10	6	8	6	12	3	7	4	4	6	4	3	5	4	3	3	3
LG75	29	25	24	24	2	25	3	2	1	1	7	6	6	8	6	7	6	21	24	4	2	29	27	5	4	4	4	4	4	4	6	5	9	4	6	4	9	2	5	2	2	5	3	2	3	3	2	2	2
# misassemblies	63	60	61	80	175	148	166	173	170	171	137	168	156	143	148	134	142	57	35	145	165	115	150	124	112	111	117	117	110	114	126	114	160	109	125	111	162	179	111	166	167	111	127	177	114	175	177	174	173
# misassembled contigs	33	34	35	42	11	55	12	14	12	10	17	16	17	17	14	15	14	27	25	13	12	56	56	16	15	15	12	15	14	15	20	14	21	17	21	17	26	10	14	13	11	14	10	10	10	11	8	11	10
Misassembled contigs length	1765389	1871801	1833140	2239413	3270435	2485177	3283379	3205587	3326611	3315166	2829268	3265549	2968303	2875312	2897727	2779473	2860590	2051139	1472787	2896312	3234234	2345036	2539497	2708681	2584242	2574681	2615899	2666950	2562270	2614286	2634926	2622417	2956942	2541008	2693161	2561968	2904840	3317166	2551775	3308681	3257808	2587574	2721396	3299897	2594838	3281534	3283143	3295836	3191422
# local misassemblies	58	56	54	60	152	91	154	155	154	155	139	156	163	151	150	137	147	25	22	140	149	87	93	117	107	110	109	113	111	109	115	112	155	109	117	106	157	165	109	152	152	112	120	153	115	154	155	154	148
# unaligned mis. contigs	5	6	6	4	0	7	1	0	1	1	2	1	2	5	3	4	3	1	2	5	3	9	7	3	2	2	1	1	3	3	3	2	2	2	3	3	8	1	4	2	1	4	2	1	1	1	1	0	1
Unaligned length	227643	227375	226810	228712	1036966	459800	1081703	874279	1043859	1052712	954191	1006350	970979	904765	907809	904613	905664	232829	243187	1003133	1003849	546228	545893	1031739	1032176	1031936	1034937	1031446	1035496	1030739	1030249	1031281	789887	1031894	1030607	1031683	891910	1028409	1055156	1055891	1032756	1007242	1012773	1012727	1012813	1012304	1013163	1014260	1013300
Genome fraction (%)	89.064	89.351	89.336	89.724	79.155	86.206	80.505	80.111	80.594	80.599	80.948	80.881	80.318	80.221	80.241	80.097	80.404	91.159	89.566	80.439	80.507	85.465	86.051	79.367	79.521	79.414	79.481	79.46	79.582	79.472	79.293	79.414	79.673	79.365	79.298	79.445	80.092	81.272	80.464	80.538	80.84	80.759	79.034	79.111	79.096	79.077	79.128	79.032	79.123
Duplication ratio	1.005	1.006	1.004	1.007	1.002	1.009	1.002	1.003	1.002	1.004	1.003	1.002	1.005	1.002	1.003	1.002	1.004	1.006	1.005	1.002	1.002	1.007	1.01	1.001	1.002	1.002	1.003	1.002	1.001	1.002	1.002	1.002	1.002	1.002	1.002	1.002	1.005	1.002	1.002	1.002	1.001	1.001	1.001	1.002	1.001	1.002	1.002	1.001	1.001
# N's per 100 kbp	15.85	0.41	0.17	1.05	0.64	1.69	1.34	7.66	0	2.21	0.59	5.25	1	0.12	0.18	0.15	0.21	5.61	0.85	0.32	0.85	2.23	0.44	7.28	0.17	3.27	6.79	0.99	3.23	1.37	0.06	3.74	0.13	8	0.12	0.15	0.57	0.14	0.09	0.06	0.09	0	0.09	0.12	0.27	0.06	0.09	0.41	0.09
# mismatches per 100 kbp	454	457.79	458.02	458.96	2278.06	1070.9	2165.16	2284.53	2168.05	2168.77	2206.11	2207.45	2265.35	2268.75	2265.75	2269.15	2263.84	300.67	296.11	2168.42	2167.84	1070.82	1067.58	2262.53	2264.13	2265.4	2264.28	2266.01	2262.24	2265.08	2267.81	2265.01	2265.07	2261.38	2267.02	2261.3	2272.61	2277.78	2172.1	2168.98	2181.23	2173.8	2273.85	2271.8	2273.67	2273.27	2271.68	2273.05	2272.17
# indels per 100 kbp	26.98	27.31	27.2	27.27	108.34	58.07	102.73	107.38	103.4	103.35	107.83	107.18	109.96	110.3	109.98	109.89	109.84	16.37	15.62	103.43	103.43	57.52	57.94	105.29	106.21	105.1	105.47	106.21	105.71	106.11	105.43	104.85	108.85	104.83	105.34	105.39	105	109.08	103.6	103.59	104.15	103.39	108.59	108.23	108.51	108.49	108.59	109.01	108.43
Largest alignment	147825	195378	195378	195480	248493	133642	248573	248739	248573	248573	154598	154596	131240	131240	131240	131240	131240	274411	274719	248573	248573	133644	133645	248492	248492	248492	248492	248492	248492	248492	248492	248492	139388	248492	248492	248492	120922	248594	248573	248573	248572	248572	250848	250848	250848	250848	250848	250848	250848
Total aligned length	2686094	2696383	2693520	2711509	2384414	2608874	2426666	2415621	2428820	2432483	2440626	2436604	2427932	2419368	2421548	2415093	2427595	2752812	2700354	2422626	2425250	2578440	2603291	2390394	2396795	2393090	2397371	2394470	2397678	2395380	2389875	2393515	2400825	2391474	2389481	2394372	2419046	2449688	2424706	2427154	2434114	2432313	2381088	2384479	2382470	2382733	2384509	2380828	2382636
NA50	34148	35353	40627	39777	14135	20863	14288	15418	14457	14511	15187	15187	13876	15076	15076	14720	14938	39747	36748	14626	15186	20171	19905	12762	12664	12343	12664	12664	12478	12699	12652	12652	16650	12664	12652	12664	14264	13802	13110	14626	15330	12863	12972	14719	12972	14661	14262	14346	14347
NGA50	32549	34148	36918	39777	19974	22473	21116	18303	20194	20139	18841	20139	16585	17074	18570	17074	17074	39747	36339	18302	19977	21582	21582	18303	16506	16481	16999	16506	16999	16506	16506	17085	18284	16481	17085	16506	16439	18306	17059	20139	21116	17059	16999	19974	16506	19974	19974	19993	18303
NA75	14649	14533	14733	14583	3723	6297	5048	4320	5048	5162	4862	5523	4934	4593	4427	3891	4427	16799	16396	4907	5219	5246	5073	3088	3058	3088	3058	3202	3088	3058	2979	3058	560	2997	2997	3088	4393	4867	3580	5048	5284	3778	3234	3734	3088	3729	3737	3737	3723
NGA75	14138	13339	13828	14138	48	8098	50	45	48	50	50	50	52	49	47	48	48	16154	15294	50	49	7697	7330	48	51	52	51	51	51	50	52	51	4259	52	52	51	51	50	52	48	47	51	50	47	49	48	48	47	48
LA50	20	18	18	17	35	35	35	37	35	36	38	37	39	39	37	38	38	19	18	37	36	37	36	35	37	37	37	37	36	37	38	36	45	38	37	36	42	35	37	34	34	37	37	35	36	36	36	35	36
LGA50	22	19	19	17	118	33	107	114	107	106	114	108	112	111	111	116	112	19	19	112	107	34	33	130	138	138	137	135	137	137	137	138	40	140	135	137	118	108	126	106	104	124	134	117	135	118	117	117	121
[truncated: 60 more columns]

## Sheet: Table S3
Table S3. A total of 35 RefSeq genomes used to generate Clostridium genus-specific database for genome annotation (Prokka). *Recently suggested to be moved to genus Clostridioides. #Recently suggested to be classified as genus Paeniclostridium.
	RefSeq Genome Species	Strain	NCBI Accession
1	C. perfringens	1207_CPER	SAMN03197169
2	C. perfringens	ATCC13124	SAMN02604008
3	C. perfringens	B_ATCC3626	SAMN02436295
4	C. perfringens	CBA7123	SAMD00057672
5	C. perfringens	C_JGS1495	SAMN02436294
6	C. perfringens	CP15	SAMN06252080
7	C. perfringens	CPE_F4969	SAMN02436168
8	C. perfringens	D_JGS1721	SAMN02436277
9	C. perfringens	E_JGS1987	SAMN02436167
10	C. perfringens	FORC003	SAMN03140316
11	C. perfringens	FORC025	SAMN04209542
12	C. perfringens	JFP718	SAMN05323879
13	C. perfringens	JFP836	SAMN05323894
14	C. perfringens	JJC	SAMN02317206
15	C. perfringens	JP55	SAMN03372134
16	C. perfringens	JP838	SAMN03377063
17	C. perfringens	LLY_N11	SAMN07624709
18	C. perfringens	NCTC8239	SAMN02436239
19	C. perfringens	13	SAMD00061119
20	C. perfringens	2789STDY5608889	SAMEA3545297
21	C. acetobutylicum	ATCC824	SAMN02603243
22	C. baratti	Sullivan	SAMN03222823
23	C. botulinum	ATCC3502	SAMEA1705919
24	C. butyricum	KNU-L09	SAMN04293668
25	C. chauvoei	JF4335	SAMEA102059668
26	C. difficile*	630	SAMEA1705932
27	C. difficile *	BR81	SAMN06286529
28	C. difficile*	E15	SAMEA3138880
29	C. difficile*	M120	SAMEA3138368
30	C. novyi	NT	SAMN02603464
31	C. paraputrificum	LH025	SAMEA104287982
32	C. pasteurianum	DSM525	SAMN02990135
33	C. sordellii#	AM370	SAMN04263499
34	C. tertium	LH009	SAMEA104287969
35	C. tetani	E88	SAMN02603289

## Sheet: Table S4 
Table S4. Accessions of toxin genes, conjugative loci and insertion sequence elements used in sequence search.
	Gene name	Product	Protein function	NCBI Accession
1	plc/cpa	Phospholipase	Toxin	D63911.1
2	cpe	Enterotoxin CPE	Toxin	M98037.1
3	ccp	Clostripain	Toxin	NC_003366.1
4	colA	Microbial collagenase	Toxin	D13791.1
5	nanI	Sialidase NanI	Toxin	NC_003366.1
6	nanJ	Exo-alpha-sialidase NanJ	Toxin	NC_003366.1
7	nanH	Neuraminidase nanH	Toxin	Y00963.1
8	cpb	Beta-toxin	Toxin	KP064410.1
9	cpb2 variant 1	Beta-2 toxin variant 1	Toxin	AP003515.1
10	cpb2 variant 2	Beta-2 toxin variant 2	Toxin	CP009558.1
11	pfo	Perfringolysin O	Toxin	BA000016.3
12	nagH	Hyaluronidase NagH	Toxin	NC_003366.1
13	etx	Epsilon-toxin	Toxin	M95206.1
14	iap	Iota-toxin component Ia	Toxin	NC_015712.1
15	ibp	Iota-toxin component Ib	Toxin	NC_015712.1
16	netB	Pore-forming toxin NetB	Toxin	FJ189503.1
17	becA	Binary enterotoxin component a	Toxin	NC_023918.1
18	becB	Binary enterotoxin component b	Toxin	NC_023918.1
19	tpeL	Peptidase	Toxin	EU848493.1
20	cpd	Delta-toxin	Toxin	EU652406.1
21	netF	NE Toxin NetF	Toxin	KJ606986
22	lam	Lambda toxin	Toxin	AJ439340
23	tcpA	TcpA	Conjugative locus	ABF47308.1
24	tcpB	TcpB	Conjugative locus	ABF47311.1
25	tcpC	TcpC	Conjugative locus	ABF47313.1
26	tcpD	TcpD	Conjugative locus	ABF47314.1
27	tcpE	TcpE	Conjugative locus	ABF47315.1
28	tcpF	TcpF	Conjugative locus	ABF47316.1
29	tcpG	TcpG	Conjugative locus	ABF47318.1
30	tcpH	TcpH	Conjugative locus	ABF47319.1
31	tcpI	TcpI	Conjugative locus	ABF47320.1
32	tcpJ	TcpJ	Conjugative locus	ABF47321.1
33	IS1470	IS1470 transposase	Insertion sequence element	ABG85734.1
34	IS1470-like	IS1470-like transposase	Insertion sequence element	BAE79022.1
35	IS1469	IS1469 transposase	Insertion sequence element	YP_473486.1
36	IS1151	IS1151 transposase	Insertion sequence element	YP_473484.1

## Sheet: Table S5
Table S5. C. perfringens-derived plasmid sequences from NCBI RefSeq database included in PlasmidSeeker database.
	Plasmids
1	Clostridium perfringens plasmid pCP-TS1 DNA, complete sequence, strain: TS1
2	Clostridium perfringens plasmid pCP8533etx, complete sequence
3	Clostridium perfringens plasmid pCP-OS1 DNA, complete sequence, strain: OS1
4	Clostridium perfringens plasmid pCPPB-1, complete sequence
5	Clostridium perfringens plasmid pCW3, complete sequence
6	Clostridium perfringens plasmid pIP404, complete sequence
7	Clostridium perfringens plasmid pJIR3536, complete sequence
8	Clostridium perfringens plasmid pCPF5603, complete sequence
9	Clostridium perfringens plasmid pBCNF5603 DNA, complete sequence
10	Clostridium perfringens plasmid pCP8533S12 DNA, complete sequence
11	Clostridium perfringens strain FORC_003 plasmid pFORC3, complete sequence
12	Clostridium perfringens strain JP55 plasmid pJFP55F, complete sequence
13	Clostridium perfringens strain JP55 plasmid pJFP55G
14	Clostridium perfringens strain JP55 plasmid pJFP55H, complete sequence
15	Clostridium perfringens strain JP55 plasmid pJFP55J, complete sequence
16	Clostridium perfringens strain JP55 plasmid pJFP55K, complete sequence
17	Clostridium perfringens strain JP838 plasmid pJFP838E, complete sequence
18	Clostridium perfringens strain JP838 plasmid pJFP838D, complete sequence
19	Clostridium perfringens strain JP838 plasmid pJFP838C, complete sequence
20	Clostridium perfringens strain JP838 plasmid pJFP838A, complete sequence
21	Clostridium perfringens str. 13 plasmid pCP13 DNA, complete sequence
22	Clostridium perfringens CPE str. F4969 plasmid pCPF4969, complete sequence
23	Clostridium perfringens plasmid pJIR3844, complete sequence
24	Clostridium perfringens plasmid pJIR3843, complete sequence
25	Clostridium perfringens plasmid pJIR3537, complete sequence
26	Clostridium perfringens plasmid pCpb2-CP1, complete sequence
27	Clostridium perfringens plasmid pNetB-NE10, complete sequence
28	Clostridium perfringens strain Del1 plasmid pDel1_1, complete sequence
29	Clostridium perfringens strain Del1 plasmid pDel1_2, complete sequence
30	Clostridium perfringens strain Del1 plasmid pDle1_3, complete sequence
31	Clostridium perfringens strain Del1 plasmid pDel1_4, complete sequence
32	Clostridium perfringens strain CP15 plasmid pCP15_1, complete sequence
33	Clostridium perfringens strain CP15 plasmid pCP15_2, complete sequence
34	Clostridium perfringens strain CP15 plasmid pCP15_3, complete sequence
35	Clostridium perfringens strain CP15 plasmid pCP15_4, complete sequence

## Sheet: Table S6
Table S6. Plasmids and related instertion sequences predicted in all 109 C. perfringens isolates in this study.
	Isolate information		Plasmid-related sequences			Predicted plasmid 1			Predicted plasmid 2			Predicted plasmid 3
	Isolate	Cohort	IS1151	IS1470-like	tcp locus gene	Plasmid	K-mer %	Copy number	Plasmid	K-mer %	Copy number	Plasmid	K-mer %	Copy number
1	PH015	CH	1	0	8	pCPF5603	0.9955	1.44
2	PH016	CH	1	0	8	pCPF5603	0.9955	2.06
3	PH017	CH	0	0	8	pFORC3	0.818	2.64
4	PH018	CH	1	0	8	pCPF5603	0.9964	1.26
5	PH019	CH	1	0	8	pCPF5603	0.9965	1.66
6	PH020	CH	1	0	8	pCPF5603	0.9958	2.56	pBCNF5603	0.9571	1.98
7	PH021	CH	1	0	8	pCPF5603	0.9959	1.79	pBCNF5603	0.9604	1.88
8	PH030	CH	1	0	8	pCPF5603	0.9963	1.52
9	PH031	CH	1	0	8	pCPF5603	0.9963	1.39
10	PH032	CH	1	0	8	pCPF5603	0.9958	1.89
11	PH033	CH	1	0	8	pCPF5603	0.9955	1.49
12	PH051	CH	1	0	8	pCPF5603	0.996	1.96
13	PH052	CH	1	0	8	pCPF5603	0.9966	1.77
14	PH053	CH	1	0	8	pCPF5603	0.9963	1.76
15	PH072	CH	1	0	8	pCPF5603	0.8917	1.07	pFORC3	0.834	1.09
16	PH073	CH	1	0	8	pCPF5603	0.9962	1.84
17	PH074	CH	1	0	8	pCPF5603	0.9958	1.43
18	PH075	CH	1	0	8	pCPF5603	0.9958	1.57
19	PH076	CH	1	0	8	pCPF5603	0.9966	1.5
20	PH077	CH	1	0	8	pCPF5603	0.9964	1.7
21	PH079	CH	1	0	8	pCPF5603	0.9962	1.59
22	PH082	CH	1	0	8	pCPF5603	0.9966	1.71
23	PH083	CH	1	0	8	pCPF5603	0.9966	2.76
24	PH084	CH	1	0	8	pCPF5603	0.9966	1.7
25	PH085	CH	1	0	8	pCPF5603	0.9966	1.61
26	PH096	CH	1	0	8	pCPF5603	0.9966	0.88
27	PH097	CH	1	0	8	pCPF5603	0.8839	0.79
28	PH098	CH	1	0	8	pCPF5603	0.9341	0.8
29	PH100	CH	1	0	8	pCPF5603	0.8018	0.83
30	PH101	CH	1	0	8	pCPF5603	0.9618	0.78
31	PH102	CH	1	0	8	pCPF5603	0.9115	0.79
32	PH103	CH	1	0	8	pCPF5603	0.9391	0.86
33	PH138	CH	1	0	8	pCPF5603	0.8457	0.79	pBCNF5603	0.8238	0.75
34	PH139	CH	1	0	8	pCPF5603	0.9175	0.96	pBCNF5603	0.9179	1.26
35	PH140	CH	1	0	8	pCPF5603	0.8662	0.88	pBCNF5603	0.8418	0.8
36	PH004	FP	0	0	0	0
37	PH005	FP	0	0	0	0
38	PH006	FP	0	0	0	0
39	PH007	FP	0	0	0	0
40	PH014	FP	0	1	10	pCPF4969	0.9899	2.84	pCW3	0.9846	3.17	pDel1_4	0.9368	3.17
41	PH022	FP	0	1	10	pCPF4969	0.992	2.53
42	PH023	FP	0	1	10	pCPF4969	0.9925	2.17
43	PH024	FP	0	1	10	pCPF4969	0.9938	3.11
44	PH025	FP	0	1	10	pCPF4969	0.992	2.45
45	PH026	FP	0	1	10	pCPF4969	0.9945	1.84
46	PH028	FP	0	0	0	0
47	PH029	FP	0	0	0	0
48	PH035	FP	0	1	10	pCPF4969	0.9955	2.59
49	PH036	FP	0	1	10	pCPF4969	0.9956	2.45
50	PH037	FP	0	1	10	pCPF4969	0.9959	2.21
51	PH039	FP	0	1	10	pCPF4969	0.9955	2.31
52	PH040	FP	0	1	10	pCPF4969	0.9955	4.76
53	PH041	FP	0	1	10	pCPF4969	0.9953	1.97
54	PH042	FP	0	1	10	pCPF4969	0.9952	3.37
55	PH043	FP	0	1	10	pCPF4969	0.9953	2.69
56	PH044	FP	0	1	10	pCPF4969	0.9955	3.73
57	PH045	FP	0	0	0
58	PH046	FP	0	1	10	pCPF4969	0.9952	2.76
59	PH047	FP	0	1	10	pCPF4969	0.996	2.61
60	PH048	FP	0	1	10	pCPF4969	0.9955	2.77
61	PH050	FP	0	1	10	pCPF4969	0.994	1.49
62	PH054	FP	1	0	8	pCPF5603	0.9961	2.24
63	PH055	FP	1	0	8	pCPF5603	0.9964	1.99
64	PH056	FP	0	1	10	pCPF4969	0.9968	4.99
65	PH057	FP	0	1	10	pCPF4969	0.9965	2.42
66	PH058	FP	0	1	10	pCPF4969	0.9969	2.25
67	PH059	FP	0	1	10	pCPF4969	0.9965	3.21
68	PH060	FP	0	1	10	pCPF4969	0.9963	2.28
69	PH061	FP	0	1	10	pCPF4969	0.9963	2.28
70	PH062	FP	0	1	10	pCPF4969	0.9966	2
71	PH063	FP	0	1	10	pCPF4969	0.9967	2.09
72	PH065	FP	0	1	10	pCPF4969	0.9963	1.57
73	PH066	FP	0	1	10	pCPF4969	0.9963	2.16
74	PH067	FP	0	1	10	pCPF4969	0.9964	1.88
75	PH068	FP	0	1	10	pCPF4969	0.9963	2.2
76	PH078	FP	0	0	0
77	PH080	FP	0	0	0
78	PH081	FP	0	0	0
79	PH091	FP	0	1	10	pCPF4969	0.9439	1.69
80	PH092	FP	0	1	10	pCPF4969	0.8848	2.46	pCW3	0.8949	2.92
81	PH095	FP	0	1	10	pCPF4969	0.8519	1.89	pCW3	0.872	2.53
82	PH104	FP	0	0	0
83	PH105	FP	0	0	0
84	PH107	FP	0	0	0
85	PH115	FP	0	0	0
86	PH117	FP	0	1	10	pCPF4969	0.9834	1.38
87	PH118	FP	0	1	10	pCPF4969	0.9466	1.31
88	PH119	FP	0	1	10	pCPF4969	0.9507	1.44
89	PH120	FP	0	1	10	pCPF4969	0.9809	1.26
90	PH121	FP	0	1	10	pCPF4969	0.9503	1.15
91	PH122	FP	0	1	10	pCPF4969	0.9619	1.19
92	PH123	FP	1	0	8	pCPF5603	0.9398	0.89
93	PH124	FP	1	0	8	pCPF5603	0.9564	1
94	PH125	FP	1	0	8	pBCNF5603	0.8268	0.75
95	PH126	FP	1	0	8	pBCNF5603	0.8067	0.68
96	PH127	FP	0	0	0
97	PH128	FP	0	1	10	pCPF4969	0.9633	1.78
98	PH129	FP	0	1	10	pCPF4969	0.952	1.66
99	PH130	FP	0	1	10	pCPF4969	0.9579	1.64
100	PH132	FP	0	1	10	pCPF4969	0.908	1.37
101	PH133	FP	0	1	10	pCPF4969	0.9454	1.58
102	PH134	FP	0	1	10	pCPF4969	0.9708	1.77
103	PH135	FP	0	0	0
104	PH136	FP	0	0	0
105	PH143	FP	0	1	10	pCPF4969	0.9623	1.48
106	PH147	FP	0	1	10	pCPF4969	0.9089	0.95
107	PH154	FP	0	1	10	pCPF4969	0.9739	1.42
108	PH155	FP	0	1	10	pCPF4969	0.975	1.43
109	PH156	FP	0	0	0

## Sheet: Table S7
Table S7. Predicted prophage genomes in C. perfringens isolates.
	Isolate	Prophage ID	Genome size	Genome integrity (Phaster score; out of 150)	GC %	Key prophage predicted
1	PH014	1	56.8Kb	intact(140)	0.272	PHAGE_Clostr_phiSM101
2	PH014	2	33.6Kb	intact(130)	0.2916	PHAGE_Clostr_phiCD506
3	PH014	3	35.1Kb	intact(130)	0.2701	PHAGE_Clostr_phi3626
4	PH017	1	44.4Kb	intact(130)	0.2864	PHAGE_Clostr_vB_CpeS_CP51
5	PH017	2	39.6Kb	intact(120)	0.2683	PHAGE_Clostr_phi3626
6	PH018	2	44.7Kb	intact(130)	0.2719	PHAGE_Clostr_phiSM101
7	PH018	3	39.8Kb	intact(100)	0.2854	PHAGE_Clostr_vB_CpeS_CP51
8	PH019	2	44.7Kb	intact(130)	0.2719	PHAGE_Clostr_phiSM101
9	PH019	3	39.8Kb	intact(100)	0.2854	PHAGE_Clostr_vB_CpeS_CP51
10	PH020	1	60Kb	intact(110)	0.2851	PHAGE_Clostr_vB_CpeS_CP51
11	PH021	1	44.5Kb	intact(130)	0.2743	PHAGE_Clostr_phiSM101
12	PH022	1	36Kb	intact(130)	0.277	PHAGE_Lactob_LLKu
13	PH023	1	43.2Kb	intact(110)	0.2775	PHAGE_Lactob_LLKu
14	PH025	1	36Kb	intact(130)	0.277	PHAGE_Lactob_LLKu
15	PH035	1	55.6Kb	intact(130)	0.2788	PHAGE_Clostr_phi3626
16	PH036	1	55.6Kb	intact(130)	0.2788	PHAGE_Clostr_phi3626
17	PH037	1	55.6Kb	intact(130)	0.2788	PHAGE_Clostr_phi3626
18	PH039	1	55.6Kb	intact(130)	0.2788	PHAGE_Clostr_phi3626
19	PH040	1	55.6Kb	intact(130)	0.2788	PHAGE_Clostr_phi3626
20	PH041	1	55.6Kb	intact(130)	0.2788	PHAGE_Clostr_phi3626
21	PH042	1	55.6Kb	intact(130)	0.2788	PHAGE_Clostr_phi3626
22	PH043	1	55.6Kb	intact(130)	0.2788	PHAGE_Clostr_phi3626
23	PH045	1	48.2Kb	intact(120)	0.2766	PHAGE_Lactob_LLKu
24	PH046	1	55.6Kb	intact(130)	0.2788	PHAGE_Clostr_phi3626
25	PH047	1	55.6Kb	intact(130)	0.2788	PHAGE_Clostr_phi3626
26	PH048	1	55.6Kb	intact(130)	0.2788	PHAGE_Clostr_phi3626
27	PH050	1	26.3Kb	intact(120)	0.2876	PHAGE_Clostr_phiCD6356
28	PH051	1	44.5Kb	intact(130)	0.2727	PHAGE_Clostr_phiSM101
29	PH051	2	43.1Kb	intact(100)	0.2766	PHAGE_Clostr_vB_CpeS_CP51
30	PH053	1	41.6Kb	intact(100)	0.2827	PHAGE_Clostr_vB_CpeS_CP51
31	PH053	2	44.3Kb	intact(130)	0.2729	PHAGE_Clostr_phiSM101
32	PH056	1	55.6Kb	intact(130)	0.2788	PHAGE_Clostr_phi3626
33	PH057	1	55.6Kb	intact(130)	0.2788	PHAGE_Clostr_phi3626
34	PH058	1	35.1Kb	intact(130)	0.27	PHAGE_Clostr_phi3626
35	PH059	1	55.6Kb	intact(130)	0.2788	PHAGE_Clostr_phi3626
36	PH059	3	39.4Kb	intact(120)	0.2781	PHAGE_Clostr_phiSM101
37	PH060	1	55.6Kb	intact(130)	0.2788	PHAGE_Clostr_phi3626
38	PH060	3	39.4Kb	intact(120)	0.2781	PHAGE_Clostr_phiSM101
39	PH061	1	52.9Kb	intact(120)	0.2708	PHAGE_Clostr_phiSM101
40	PH061	3	35.1Kb	intact(130)	0.27	PHAGE_Clostr_phi3626
41	PH062	1	55.6Kb	intact(130)	0.2788	PHAGE_Clostr_phi3626
42	PH062	3	39.4Kb	intact(120)	0.2781	PHAGE_Clostr_phiSM101
43	PH063	1	55.6Kb	intact(130)	0.2788	PHAGE_Clostr_phi3626
44	PH063	3	39.4Kb	intact(120)	0.2781	PHAGE_Clostr_phiSM101
45	PH065	1	55.6Kb	intact(130)	0.2788	PHAGE_Clostr_phi3626
46	PH065	3	39.4Kb	intact(120)	0.2781	PHAGE_Clostr_phiSM101
47	PH066	1	55.6Kb	intact(130)	0.2788	PHAGE_Clostr_phi3626
48	PH066	3	39.4Kb	intact(120)	0.2781	PHAGE_Clostr_phiSM101
49	PH067	1	52.9Kb	intact(120)	0.2708	PHAGE_Clostr_phiSM101
50	PH067	3	35.1Kb	intact(130)	0.27	PHAGE_Clostr_phi3626
51	PH068	1	55.6Kb	intact(130)	0.2788	PHAGE_Clostr_phi3626
52	PH072	1	44Kb	intact(130)	0.273	PHAGE_Clostr_phiSM101
53	PH072	2	14.9Kb	intact(110)	0.2854	PHAGE_Clostr_phiCT19406C
54	PH073	1	44.3Kb	intact(130)	0.2729	PHAGE_Clostr_phiSM101
55	PH073	2	39.8Kb	intact(100)	0.2854	PHAGE_Clostr_vB_CpeS_CP51
56	PH074	1	41.6Kb	intact(100)	0.2827	PHAGE_Clostr_vB_CpeS_CP51
57	PH074	2	52.2Kb	intact(130)	0.2751	PHAGE_Clostr_phiSM101
58	PH075	1	41.6Kb	intact(100)	0.2826	PHAGE_Clostr_vB_CpeS_CP51
59	PH075	2	44.3Kb	intact(140)	0.2729	PHAGE_Clostr_phiSM101
60	PH077	1	44.3Kb	intact(130)	0.2729	PHAGE_Clostr_phiSM101
61	PH077	2	39.8Kb	intact(100)	0.2854	PHAGE_Clostr_vB_CpeS_CP51
62	PH079	1	44.5Kb	intact(130)	0.2744	PHAGE_Clostr_phiSM101
63	PH079	2	39.8Kb	intact(100)	0.2854	PHAGE_Clostr_vB_CpeS_CP51
64	PH082	2	85.4Kb	intact(150)	0.2784	PHAGE_Clostr_phiCT19406C
65	PH083	2	85.4Kb	intact(150)	0.2784	PHAGE_Clostr_phiCT19406C
66	PH084	2	85.4Kb	intact(150)	0.2784	PHAGE_Clostr_phiCT19406C
67	PH085	2	85.4Kb	intact(150)	0.2784	PHAGE_Clostr_phiCT19406C

## Sheet: Table S8
Table S8. Pair-wise SNP distance matrix among 18 C. perfringens isolates (CH lineage IVc) from 9 outbreaks during 2013-2017.
	PH016	PH018	PH019	PH030	PH031	PH052	PH053	PH073	PH074	PH075	PH076	PH077	PH079	PH096	PH097	PH098	PH101	PH103
PH016	0	9	6	19	17	21	17	29	23	25	23	25	61	39	54	22	25	52
PH018	9	0	7	20	18	22	18	30	24	26	24	26	62	40	55	23	26	53
PH019	6	7	0	17	15	19	15	27	21	23	21	23	59	37	52	20	23	50
PH030	19	20	17	0	2	20	16	16	10	12	10	12	50	28	43	11	14	41
PH031	17	18	15	2	0	18	14	14	8	10	8	10	48	26	41	9	12	39
PH052	21	22	19	20	18	0	6	30	24	26	24	26	62	40	55	23	26	53
PH053	17	18	15	16	14	6	0	26	20	22	20	22	58	36	51	19	22	49
PH073	29	30	27	16	14	30	26	0	20	4	20	6	56	38	53	21	24	51
PH074	23	24	21	10	8	24	20	20	0	16	6	16	54	32	47	15	18	45
PH075	25	26	23	12	10	26	22	4	16	0	16	2	52	34	49	17	20	47
PH076	23	24	21	10	8	24	20	20	6	16	0	16	54	32	47	15	18	45
PH077	25	26	23	12	10	26	22	6	16	2	16	0	52	34	49	17	20	47
PH079	61	62	59	50	48	62	58	56	54	52	54	52	0	54	77	53	54	45
PH096	39	40	37	28	26	40	36	38	32	34	32	34	54	0	55	31	32	45
PH097	54	55	52	43	41	55	51	53	47	49	47	49	77	55	0	46	47	68
PH098	22	23	20	11	9	23	19	21	15	17	15	17	53	31	46	0	17	44
PH101	25	26	23	14	12	26	22	24	18	20	18	20	54	32	47	17	0	45
PH103	52	53	50	41	39	53	49	51	45	47	45	47	45	45	68	44	45	0

## Sheet: Table S9
Table S9. Pair-wise SNP distance among FP isolates within lineage VII. Colour-coded cells represent individual outbreaks.
	PH014	PH091	PH092	PH095	PH035	PH036	PH037	PH039	PH040	PH041	PH042	PH043	PH044	PH046	PH047	PH048	PH154	PH155	PH056	PH057	PH058	PH059	PH060	PH061	PH062	PH063	PH065	PH066	PH067	PH068	PH143
PH014	0	14	6	10	1038	1037	1037	1039	1038	1039	1040	1039	1040	1040	1039	1038	1037	1040	1463	1463	1464	1464	1464	1462	1462	1462	1462	1463	1462	1463	1641
PH091	14	0	12	16	1044	1043	1043	1045	1044	1045	1046	1045	1046	1046	1045	1044	1043	1046	1469	1469	1470	1470	1470	1468	1468	1468	1468	1469	1468	1469	1647
PH092	6	12	0	8	1036	1035	1035	1037	1036	1037	1038	1037	1038	1038	1037	1036	1035	1038	1461	1461	1462	1462	1462	1460	1460	1460	1460	1461	1460	1461	1639
PH095	10	16	8	0	1040	1039	1039	1041	1040	1041	1042	1041	1042	1042	1041	1040	1039	1042	1465	1465	1466	1466	1466	1464	1464	1464	1464	1465	1464	1465	1643
PH035	1038	1044	1036	1040	0	1	1	3	2	1	4	3	4	2	1	0	1	4	1445	1445	1446	1446	1446	1444	1444	1444	1444	1445	1444	1445	1601
PH036	1037	1043	1035	1039	1	0	0	2	1	2	3	2	3	3	2	1	0	3	1444	1444	1445	1445	1445	1443	1443	1443	1443	1444	1443	1444	1600
PH037	1037	1043	1035	1039	1	0	0	2	1	2	3	2	3	3	2	1	0	3	1444	1444	1445	1445	1445	1443	1443	1443	1443	1444	1443	1444	1600
PH039	1039	1045	1037	1041	3	2	2	0	3	4	5	4	5	5	4	3	2	5	1446	1446	1447	1447	1447	1445	1445	1445	1445	1446	1445	1446	1602
PH040	1038	1044	1036	1040	2	1	1	3	0	3	4	3	4	4	3	2	1	4	1445	1445	1446	1446	1446	1444	1444	1444	1444	1445	1444	1445	1601
PH041	1039	1045	1037	1041	1	2	2	4	3	0	5	4	5	3	2	1	2	5	1446	1446	1447	1447	1447	1445	1445	1445	1445	1446	1445	1446	1602
PH042	1040	1046	1038	1042	4	3	3	5	4	5	0	5	6	6	5	4	3	6	1447	1447	1448	1448	1448	1446	1446	1446	1446	1447	1446	1447	1603
PH043	1039	1045	1037	1041	3	2	2	4	3	4	5	0	5	5	4	3	2	5	1446	1446	1447	1447	1447	1445	1445	1445	1445	1446	1445	1446	1602
PH044	1040	1046	1038	1042	4	3	3	5	4	5	6	5	0	6	5	4	3	2	1447	1447	1448	1448	1448	1446	1446	1446	1446	1447	1446	1447	1603
PH046	1040	1046	1038	1042	2	3	3	5	4	3	6	5	6	0	3	2	3	6	1447	1447	1448	1448	1448	1446	1446	1446	1446	1447	1446	1447	1603
PH047	1039	1045	1037	1041	1	2	2	4	3	2	5	4	5	3	0	1	2	5	1446	1446	1447	1447	1447	1445	1445	1445	1445	1446	1445	1446	1602
PH048	1038	1044	1036	1040	0	1	1	3	2	1	4	3	4	2	1	0	1	4	1445	1445	1446	1446	1446	1444	1444	1444	1444	1445	1444	1445	1601
PH154	1037	1043	1035	1039	1	0	0	2	1	2	3	2	3	3	2	1	0	3	1444	1444	1445	1445	1445	1443	1443	1443	1443	1444	1443	1444	1600
PH155	1040	1046	1038	1042	4	3	3	5	4	5	6	5	2	6	5	4	3	0	1447	1447	1448	1448	1448	1446	1446	1446	1446	1447	1446	1447	1603
PH056	1463	1469	1461	1465	1445	1444	1444	1446	1445	1446	1447	1446	1447	1447	1446	1445	1444	1447	0	2	3	3	3	1	1	1	1	2	1	2	959
PH057	1463	1469	1461	1465	1445	1444	1444	1446	1445	1446	1447	1446	1447	1447	1446	1445	1444	1447	2	0	3	3	3	1	1	1	1	2	1	2	959
PH058	1464	1470	1462	1466	1446	1445	1445	1447	1446	1447	1448	1447	1448	1448	1447	1446	1445	1448	3	3	0	4	4	2	2	2	2	3	2	3	960
PH059	1464	1470	1462	1466	1446	1445	1445	1447	1446	1447	1448	1447	1448	1448	1447	1446	1445	1448	3	3	4	0	4	2	2	2	2	3	2	3	960
PH060	1464	1470	1462	1466	1446	1445	1445	1447	1446	1447	1448	1447	1448	1448	1447	1446	1445	1448	3	3	4	4	0	2	2	2	2	3	2	3	960
PH061	1462	1468	1460	1464	1444	1443	1443	1445	1444	1445	1446	1445	1446	1446	1445	1444	1443	1446	1	1	2	2	2	0	0	0	0	1	0	1	958
PH062	1462	1468	1460	1464	1444	1443	1443	1445	1444	1445	1446	1445	1446	1446	1445	1444	1443	1446	1	1	2	2	2	0	0	0	0	1	0	1	958
PH063	1462	1468	1460	1464	1444	1443	1443	1445	1444	1445	1446	1445	1446	1446	1445	1444	1443	1446	1	1	2	2	2	0	0	0	0	1	0	1	958
PH065	1462	1468	1460	1464	1444	1443	1443	1445	1444	1445	1446	1445	1446	1446	1445	1444	1443	1446	1	1	2	2	2	0	0	0	0	1	0	1	958
PH066	1463	1469	1461	1465	1445	1444	1444	1446	1445	1446	1447	1446	1447	1447	1446	1445	1444	1447	2	2	3	3	3	1	1	1	1	0	1	2	959
PH067	1462	1468	1460	1464	1444	1443	1443	1445	1444	1445	1446	1445	1446	1446	1445	1444	1443	1446	1	1	2	2	2	0	0	0	0	1	0	1	958
PH068	1463	1469	1461	1465	1445	1444	1444	1446	1445	1446	1447	1446	1447	1447	1446	1445	1444	1447	2	2	3	3	3	1	1	1	1	2	1	0	959
PH143	1641	1647	1639	1643	1601	1600	1600	1602	1601	1602	1603	1602	1603	1603	1602	1601	1600	1603	959	959	960	960	960	958	958	958	958	959	958	959	0

[truncated: 4 more sheets: Table S10, Table S11, Table S12, Table S13]
